# Supplementary material for: Heat Shock-Related Protein Responses and Inflammatory Protein Changes Are Associated with Mild Prolonged Hypoglycemia
Source: Cells. 2021 Nov 10;10(11):3109. doi: 10.3390/cells10113109 (PMC8618421; doi:10.3390/cells10113109)
Supplement: Supplementary file 1 [file cells-10-03109-s001.zip]

Archive with 1 entries (1 files):
- cells-1419856-supplementary.pdf
